# Supplementary material for: Are distinctive risk indicators associated with different stages of caries in children? A cross-sectional study
Source: BMC Public Health. 2016 Dec 1;16:1213. doi: 10.1186/s12889-016-3865-4 (PMC5134095; doi:10.1186/s12889-016-3865-4)
Supplement: Additional file 1: — Data set raw data. (XLSX 82 kb) [file 12889_2016_3865_MOESM1_ESM.xlsx]

## Sheet: clinical examination
ID	sesso	16cariato	16otturato	55cariato	55otturato	54cariato	54otturato	53cariato	53otturato	12cariato	12otturato	11cariato	11otturato	52cariato	52otturato	51cariato	51otturato	21cariato	21otturato	22cariato	22otturato	61cariato	61otturato	62cariato	62otturato	63cariato	63otturato	64cariato	64otturato	65cariato	65otturato	26cariato	26otturato	36cariato	36otturato	75cariato	75otturato	74cariato	74otturato	73cariato	73otturato	32cariato	32otturato	31cariato	31otturato	72cariato	72otturato	71cariato	71otturato
1	0
2	0					3																							3									97
3	0					2										3						3						4								3
4	1
5	1	99																														99		99
6	1	99		3		5																								3				99		4		4
7	0	99		3		3						99																3		3		99		99
8	1	99		2																														99
9	1	2																														2		2
10	0	99																														99		99
11	0	99					4																					3				99		99
12	1	99				4																								2		99		99				5
13	1	2		4		4																						6		97		2				5		4
14	1									99										99
15	0			5		5																						4		4						4		4
16	1	99										99																				99		99								99
17	0	99																														99		99
18	1	99																														99		99
19	1																															99										99
20	1	99																														99		99
21	0	99				1																						1
22	0	99										99						99														99		99
23	1	99				4																						5				99				5
24	0	2		2																										2						2
25	0
26	1											99
27	0
28	1	99		3		3		3																						3		99		99				3
29	1	99																																99		5		5
30	0	99																												2		99				3
31	1
32	0											99						99
33	0	99																														99		99
34	0	99																99														99		99
35	1	99																														99		99
36	0
37	1	3																														3				5			3
38	0																																	99
39	0
40	1	99			3		3																						3		3	99		99		1
41	0	99		3		3				99										99								3		3		99		99		3		3		3		99
42	0	3		3																								4		3		3				5		5
43	1			4		5												99										5		5						5		4
44	1	99		3																								3				99		99
45	0
46	0																	99														3										99
47	0	99																														99		99
48	1	99																														99		99
49	0	99																														99		99
50	0																																	99
51	0	99																														99		99
52	1																			99
53	0															6																				4		6				99
54	0
55	0	3																														3				5
56	0									99										99
57	0									99																				3								3
58	1																																									99
59	0									99
60	0																			99
61	1																																	2		2		2				99
62	1	99																														99		99
63	0	99								99																						99
64	0	99																														99		99
65	1											99						99																99
66	0																																	99
67	1
68	1	99		3		3								6		6						5		5				4		4						5		5
69	1	99																														99		99
70	1	99																																								99
71	0	99																														99		99
72	1											99						99																		1		1
73	1
74	0
75	0									99										99
76	0	99
77	1
78	0
79	1
80	0																			99
81	0
82	0			5
83	0	6		6		6																						5		5		6		6		5		5
84	1			2																										2						6
85	0			4		5																				5		5		4		99				6
86	1									99								99																								99
87	0
88	0	1				5																		5				5		5		1				6		6
89	0			5		5										5				99								5		5						5		5
90	0
91	0
92	0	99																		99
93	0
94	0	3		5		4									5									3				5		5		3				3		3
95	0						4											99													4			99
96	0			3		5																						4								97		5
97	0											99						99
98	1
99	0		2	2		3				99										99								2		2					2	2
100	0	2		5		6														99								6		5			1	2
101	0			3		3																						4		2								5
102	1	99																														99		99
103	1																														3					4			3
104	1									99																																99
105	1
106	0			2																																			3
107	0									99																										5		5
108	0			5
109	0
110	1
111	1	99																														99		99
112	1	99																														99		99
113	0			3																										3								5
114	0			3																																3						99
115	0	99																														99		99
116	0
117	0									99										99
118	0	3		2		2				99																											4
119	0																													4							3	5
120	1									99
121	0																																											99
122	1																																			4		5
123	1			5		5																						5		3			3		3	6			3
124	1
125	0
126	1			6		5		5		99																		5		5				5		6		6
127	0									99																																99
128	0	99		6		6								5		5						5		5				6									4	6
129	0	99		4												5						5						4				99		99
130	0	99			3																											99		99
131	1			5																		4		4				4		5		99		99		6
132	0	99
133	0	99		5			4									4						4						5			4	99		99		5			3
134	1			5																																5		5
135	0															5						5												99				4
136	1	99				5										5						5						5		4						4		5
137	1
138	1					5				99
139	0	99
140	0	99																														99		99
141	0	99																														99		99
142	1																																			3
143	0
144	1	99																										5				99		99
145	0			5						99										99										5						5						99
146	1									99
147	0
148	0
149	0					4				99										99										4
150	1			6		6				99										99								97								5			4	3
151	1									99										99
152	0									99										99																						99
153	0									99								99						6				5
154	0			3																								5
155	0			5								99						99												5				2		4		6				99
156	0									99										99																	4		4
157	0	99																																99
158	0			4		4																																6
159	0	99																														99		99
160	1	99																														99		99
161	0
162	0	99								99																						99		99
163	0																											3		3								5
164	0			3																								3		3
165	0											99						99
166	0						3			99														3				5		5								6
167	0									99										99
168	0									99										99
169	1					4
170	0			2																										2						4		5
171	0											99						99
172	0				3															99									3		3								3
173	1																																									99
174	0											99
175	0											99
176	0	99										99						99														99		99
177	1									99										99
178	1											99						99
179	0
180	0			3		3										5																				5		5
181	0	99																										3				99
182	1	99								99										99												99										99
183	1	99										99						99														99		99
184	0	99		3																												99		99
185	0									99										99																						99
186	1
187	1	99																														99
188	1
189	1	99																														99		99
190	1	99		5																										5		99		99
191	0	99																99														99		99					3
192	1	99																														99		99
193	0	99																		99												99		99
194	0	99																														99		99
195	0	99																														99
196	0
197	1			5						99										99
198	1									99										99
199	1									99										99														3
200	0											99
201	1																			99
202	0																															3
203	1	99																														99		99
204	1
205	1	99																														99		99
206	1											99																										5
207	0											99						99																								99
208	1											99
209	0	99																														99		99		4		5
210	0	99		4																										4		99
211	0	99																														99		99
212	0	99																											3		3	99		99					3
213	1	99																														99		99
214	0
215	1	99																														99		99
216	1	99																														99		99
217	1
218	0	99																														99		99
219	1
220	0	99		5		5																						5			3	99		99		5		5
221	0																																	99
222	1
223	1
224	1			5						99										99								6		5						3						99
225	0			3		6																						5		6						5		6
226	0	99		3																												99		99			3
227	1					4														99								5		4						3		5
228	1	99																														99
229	1	99												5		5						5												99
230	1			5										5		5						5						5
231	0																															99		99
232	0	99																														99		99
233	1	99																														99		99
234	1	99																		99												99		99
235	0
236	0	99																														99		99											99
237	1	99																														99		99
238	1																	99
239	0	99		3		5								5		5						5		5				5		5		99				5		5
240	1	99				3																										99		99
241	1	99																														99		99
242	0			3
243	1	99																														99		99
244	1																																												99
245	1	99		2																												99		99
246	1									99		99						99														99		99
247	1																																			5
248	0											99
249	0	99																														99		99
250	0	99																														99		99
251	0	99																														99		99
252	1	99										99		6				99						6								99		99				5
253	0	99																														99		99
254	0									99								99
255	0											99						99												2						5		5				99
256	0	99																														99		99
257	0	99																														99		99
258	0																																	99
259	1	99																												5		99		99			3
260	1			3		3																						3		3						3			4
261	1																																	99
262	1											99						99										5				5		5
263	0			4		4																								4
264	0	99																										5		5		99		99
265	0	99																														99
266	0			4																																5		5
267	0	99																														99		99
268	1	99																														99		99
269	1
270	0	99				5										5						5						5		5		99		99
271	1			5						99																		4		4								5
272	0					5																						5								5		5
273	1									99										99																		3
274	1									99										99
275	1
276	1
277	1																																	99
278	0									99										99
279	1
280	1			3		3																						5		5												99
281	0
282	1	3		5		5																						97		5		3
283	0
284	0	99																														99		99
285	0						3																															2
286	0
287	0
288	0
289	0																																	99				6
290	1
291	1	3		3		3																						3		3		3		3		3		3
292	0			6		5						99		6				99						6				6		6				3		5		5
293	1
294	1	3								99										99								5		5		3		3
295	1	99																99														99		99
296	1
297	1			3
298	0
299	1
300	0																																									99
301	1									99		99								99
302	0
303	1											99
304	1									99										99																						99
305	1																			99
306	1									99										99
307	0
308	0	3		3																												3
309	0					97				99										99								3								97		97
310	1	99																														99		99
311	0																																						3			99
312	1									99
313	0																																									99
314	1					6																								5						5		5
315	0
316	1
317	0	99		6		5								5		5						5		5				4		6		99		99		4		4
318	1											99						99
319	0																																			5
320	0									99								99		99
321	1			5														99										5		4								3
322	1																	99
323	0
324	1			5		5																						5		5						5		3
325	1
326	0									99										99
327	0	3		3																								3		3		3		4		4		5
328	1
329	0																			99
330	0																			99
331	1	99																														99
332	1			4		4																							3									4		4
333	1	99																														99		99
334	0
335	0					3				99										99										3
336	1
337	0	99																																		6
338	1											99						99
339	0																																			3
340	0									99										99																97		4
341	1																			99																						99
342	0	99																														99
343	1
344	0	99																														99		99
345	0	99
346	1																																					5
347	0				3		3			99										99								4		2						2						99
348	1											99						99
349	1			3		4																3						4		5						5		3
350	1	99		3		2																							4		4	99		99
351	0
352	0																															99		99
353	1	99										99						99														99		99										99
354	0	99																												4		99		99
355	1	99								99										99												99		99
356	1	99														3		99														99												99
357	1
358	1																	99																				5
359	1	99																														99		99
360	0	99																99														99		99
361	1
362	0
363	1	99										99						99														99		99
364	1																													5						97
365	1
366	0									99
367	0																													5
368	0
369	0
370	0
371	0
372	1																													5
373	1
374	1
375	1																																					5
376	1			3														99												3												99
377	1									99										99																5		6
378	1
379	1									99																								99
380	0	99																												5		99		99
381	1																													5						5		5
382	0																			99										3
383	0											99						99																		5		3
384	1									99										99
385	1																															6		3
386	1	99																												3		3
387	1	99														4							4									99		99				6
388	1	99																														99		99
389	0	99																														99		99
390	0
[truncated: 16 more columns]

## Sheet: questionario
ID	SESSO	DATA DI NASCITA	LUOGO DI NASCITA MADRE	LUOGO DI NASCITA PADRE	TIT STUDIO MADRE	TIT STUDIO PADRE	PROFESSIONE MADRE	PROFESSIONE PADRE	ALLATTAMENTO AL SENO	MESI ALLATTAMENTO AL SENO	CIUCCIO MIELE	TEMPO CIUCCIO MIELE	ALIMENTAZIONE CON BIBERON	ALTRE BEVANDE NEL BIBERON	BEVANDE PRIMA DI DORMIRE	CHI LAVA I DENTI	FREQUENZA LAVAGGIO DENTI	TIPO DENTIFRICIO	VISITA ODONTOIATRICA	FLUORO	FORMA FLUORO	FREQUENZA VISITE GENITORI	PRIMO DENTE	FREQUENZA VISITE BAMBINO	PULIZIA DENTI POST PASTI	INTOLLERANZA LATTOSIO	DENTI CARIATI	TRATTAMENTO ORTODONTICO	LATTE HD
1	0	2	0	0	4	4	2	1	0	6	1		0	0	0	0	2	1	0	1		1	2	2	1	1	1	1	1
2	0	2	0	0	3	2	2	1	0	7	0	0	0	1	0	0	2	1	0	1		1	0	0	1	1	0	1	1
3	0	2	0	0	4	4	2	1	0	7	1		0	1	2	1	2	1	0	1		3	1	3	0	1	0	1	1
4	1	3	0	0	4	3	1	1	0	4	1		0	1	2	0	3	0	1	1		1	1		0	1	1	1	1
5	1	2	0	0	4	4	2	1	0	6	1		0	1	2	0	2	1	1	0		0	2		0	1	1	1	1
6	1	2	0	0	3	3	2	1	0	7	1		0	1	2	0	1	1	0	1		0	2	1	1	1	1	1	1
7	0	3	0	0	2	2	2	1	0	6	1		0	1	2	0	2	1	0	1		2	0	2	1	1	0	1	1
8	1	2	0	0	3	3	2	2	0	7	1		0	1	0	0	1	1	0	1		1	1		1	1	0	1	1
9	1	2	2	2	3	4	1	0	0	7	1		1	0	1	1	3	1	1	1			0		1	1	1	1	1
10	0	3	0	0	2	2	0	1	0	4	1		0	1	2	0	3	1	1	1		3	1		0	1	1	1	1
11	0	2	0	0	3	3	2	2	0	7	1		0	1	2	0	2	1	1	1		2	1		1	1	1	1	1
12	1	3	0	0	3	3	0	1	0	7	1		0	1	2	0	3	1	0	1		3	1	3	0	1	0	1	1
13	1	1	0	0	2	2	0	2	0	7	0	1	1	0	0	0	1	0	0	1		3	1	3	1	1	0	1	1
14	1	3	0	0	4	3	2	2	0		1		0	1	1	0	3	1	0	1		3	0	1	0	1	1	1	1
15	0	2	0	0	4	4	2	2	1		1		0	1	0	0	2	1	0	1		3	0	3	1	1	1	1	1
16	1	2	0	0	2	2	0	2	1		1		0	1	0	0	2	1	0	0	2	3	2	2	1	1	1	1	1
17	0	2	0	0	4	3	2	2	0	7	1		0	0	0	0	2	1	1	1		3	1	3	1	0	1	1	1
18	1	3	0	0	4	4	3	2	0	7	1		0	1	2	0	2	1	1	1		3	2		1	1	1	1	1
19	1	2	0	0	3	3	3	2	0	7	1		0	1	1	1	3	0	0	1		1	1	2	0	1	1	1	1
20	1	2	0	0	3	2	0	2	0	7	1		1	1	1	0	3	1	0			1	3		1	1	1	1	1
21	0	3	0	0	2	2	1	2	0	2	0	1	0	1	2	0	1		1	1		3	2		1	1	1	1	1
22	0	2	0	0	4	4	2	1	0	7	1		1	1	2	0	2	1	0	1		1	1	1	1	1	1	1	0
23	1	3	0	1	4	3	3	2	0	3	1		0	1	0	0	2	1	1	0	0	2	0		1	1	1	1	0
24	0	2	0	0	4	4	4	2	0	1	1		0	1	1	0	2	0	1	1		1	1		1	1	1	1	1
25	0	3	0	0	3	3	2	1	1		1		0	1	0	1	3	1	1	1		1	0		0	1	1	1	1
26	1	2	0	0	3	3	0	1	0	7	1		1	1	0	0	2	0	0	1		1	1	3	1	1	1	1	1
27	0	3	1	1	4	4	2	1	0	7	1		0	1	0	0	3	1	0	1		0	1	0	0	1	1	1	1
28	1	2	0	0	3	2	2	0	0	2	0	0	0	0	0	0	2	0	0	1		1	2	0	1	1	0	1	1
29	1	2	0	0	2	2	0	1	0	3	0	1	0	1	2	0	2	1	1	1		3	1	3	0	1	1	1	1
30	0	2	0	0	4	4	2	2	0	7	1		0	1	0	0	2	1	0	1		2	3	0	1	1		1	1
31	1	2	0	0	3	2	3	2	0	7	1		0	1	1	1	2	0	0	1		2	1	1	1	1	1	1	1
32	0	2	0	0	3	4	0	2	0	5	1		0	1	2	0	2	0	1	1		1	1	1	1	1	1	1	1
33	0	2	0	0	3	2	2	2	0	6	0	2	1		1	0	3	0	0	1		3	2	1	1	1	1	1	1
34	0	2	0	0	3	3	2	1	1		0	1	0	1	1	0	3	0	0	1		1	1	1	0	1	1	1	1
35	1	3	0	0	4	4	2	2	0	2	1		0	1	2	1	3	1	1	1		3	0	3	1	1	1	1	1
36	0	3	0	0	3	2	3	2	0	7	1		0	1	2	0	2	1	0	1		2	1	1	1	1	1	1	1
37	1	2	0	0	2	2	0	0	0	7	1		0	1	0	0	3	1	0	0	0	1	0	0	0	1	0	1	1
38	0	2	0	0	4	4	2	1	1		1		0	1	1	1	1	1	0	1		1	3	3	1	1	1	1	1
39	0	2	0	0	4	4	3	1	0	7	1		0	1	1	0	2	1	0	1		0	1	0	1	1	1	1	1
40	1	3	0	0	3	2	0	0	0	7	0	2	0	0	0	0	1	0	0	1		3	2	3	1	1	0	1	1
41	0	2	0	0	3	2	2	1	0	1	0	1	0	1	2	1	2	1	0	1		2	1	0	1	1	0	1	1
42	0	2	0	0	2	1	2	1	1		0	2	0	1	4	0	2	0	1	1		3	0		1	1	0	1	1
43	1	2	0	0	2	1	2	1	0	2	0	2	0	1	4	0	2	0	1	1		3	0		1	1	1	1	1
44	1	2	0	0	4	3	3	1	0	4	1		0	1	0	1	3	2	0	1		3	3	0	0	1	0	1	1
45	0	2	0	0	2	3	1	2	0	6	0	0	0	1	2	0	2	0	1	1		0	1		1	1	1	1	1
46	0	2	1	0	3	2	0	1	1		1		0	0	2	0	2	1	0	1		3	0	3	0	1	1	1	1
47	0	2	0	0	3	3	1	1	0	0	1		0	1	0	1	2	0	0	1		3	0	3	1	1	1	1	1
48	1	2	0	0	3	3	0	1	0	2	0	1	0	0	0	0	2	0	1	1		1	1	1	1	1	1	1	0
49	0	2	0	0	3	3	0	2	1		1		0	1	2	0	2	1	0	1		1	1	1	1	1	1	1	1
50	0	2	0	0	3	3	2	1	1		0	1	0	1	0	0	1	0	0	1		1	2		1	1	1	1	0
51	0	3	0	0	3	3	1	1	0	7	0	1	0	1	2	0	2	1	1	1		3	3	3	1	1	1	1	1
52	1	2	0	0	3	2	2	2	0	3	1		0	1	1	0	2	1	0	1		1	1	1	1	1	1	1	1
53	0	2	0	0	2	2	1	1	0	4	1		0	0	2	0	1	0	0	1		3	1	3	1	1	0	1	1
54	0	2	0	0	2	3	2	1	1		1		0	1	2	1	3	1	0	1		0	1	1	0	1	0	1	1
55	0	2	0	0	2	1	2	0	0	7	1		1	1	2	0	1	1	0	1		0	2	0	1	1	1	1	1
56	0	1	0	0	1	0	0	1	0	2	1		0	1	2	0	2	0	1	1		3	1	3	1	1	1	1	1
57	0	1	0	0	2	2	0	1	0	7	1		1		0		2	0	1	1		1	1		1	1	1	1
58	1	1	0	0	3	3	1		0	1	0	1	0	0	2	0	2	0	0	0	0	0	2	1	1	1		1	1
59	0	1	0	0	3	3	2	0	0	5	0	1	0	1	2	0	3	1	0	1		1	2	1	0	1	0	1	1
60	0	2	0	0	3	2	0	1	0	4	1		0	1	1	0	2	1	0	1		0	0	1	0	1	1	1	1
61	1	2	0	0	2	3	2	1	0	7	1		1	1	2	1	1	1	1	1		1	0		1	1	1	1	1
62	1	2	0	0	3	2	2	1	0	1	0	0	0	0	0	0	2	1	0	1		2	1	2	1	1	1	1	1
63	0	3	0	0	3	3	0	1	0	7	1		1	1	0	1	2	0	1	1		1	0	1	1	1	1	1	1
64	0	3	0	0	3	2	0	2	0	7	1		0	1	0	0	1	1	0	1		3	1	3	1	1	1	1	1
65	1	2	0	0	3	2	0	1	0	7	0	1	0	1	2	0	1	0	1	1		1	1	3	1	1	1	1	1
66	0	2	0	0	2	2	2	1	0	3	1		1	1	0	0	3	1	0	1		1	3	1	0	1	1	1	1
67	1	2	0	0	2	2	0	1	0	6	1		0	1	1	0	1	1	1	1		3	3		1	1	0	1	1
68	1	3	0	0	3	3	2	0	0	7	1		1	1	2	0	2	1	0	1		1	1	1	1	1	0	1	1
69	1	2	0	0	2	2	2	1	0	2	1		0	0	2	0	2	1	1	1		3	1	3	1	1	1	1	1
70	1	2	0	0	3	2	3		0	7	1			1	2	0	1	1	0	1		3	2	2	1	1	1	1	1
71	0	2	0	0	3	2	0	1	0	6	0	1	0	1	2	0	2	0	0	1		3	1	1	1	1	0	1	1
72	1	3	0	0	3	2	2	2	0	5	0	1	0	1	2	0	2	0	1	1		2	1		1	1	1	1	1
73	1	3	0	0	4	3	0	1	1		1		0	1		0		1	0	1		0	1	0	0	1	1	1	1
74	0	1	0	0	3	2	0	1	0	7	1		1		0	0	1	1	1	0	0	3	0	3	1	1	1	1	1
75	0	1	0	0	3	3	0	1	0	7	1		0	1	2	0	2	1	1	1		2	1		1	1		1	1
76	1	1	0	0	2	3	2	2	0	6	0	1	0	1	2	0	2	1	1	1		1	1	3	1	1	1	1	1
77	1	1	0	0	1	1	0	1	0	7	1		1	1	3	1	1	1	1	1		3	1		1	1	1	1	1
78	0	1	0	0	3	3	2	1	0	4	0	1	0	1	1	0	2	0	1	1		3	1	2	1	1	1	1	1
79	1	2	0	0	4	3	1	0	0	7	1		1	1	0	0	2	0	0	1		1	1	1	1	1	1	1	1
80	0	1	0	0	3	3	2	1	0	7	1		0	1	0	0	2	1	0	1		2	1	1	1	1	1	1	1
81	0	1	0	0	4	4	3	2	0	6	1		0	1	0	1	3	0	0	1		0	3	0	0	1	1	1	1
82	0	1	0	0	4	4	2	2	0	6	1		0	1	0	0	3	1	0	1		0	2	0	1	1	1	1	1
83	0	1	0	0	3	1	0	1	1		0	1	0	1	0	0	2	1	0	1		3	1	3	1	1	0	1	0
84	1	1	0	0	4	2	3	1	0	7	1		0	1	0	0	3	0	0	1		1	0	1	1	1	0	1	1
85	0	1	0	0	2	2	1	0	0	7	1		1	1	2	0	2	1	1	1		3	1		1	1	0	1	0
86	1	1	0	0	2	1	1	1	0	6	0	1	0	0	2	0	3	1	0	1		1	3		1	1	1	1	0
87	1	1	0	0	3	4	0	2	0	6	1		0	0	0	0	3	0	0	1		1	0	3	1	1	1	1	1
88	0	1	0	0	3	2	3	1	0	7	1		0	1	2	0	2	0	0	1		1	2	3	1	0	0	1	0
89	0	1	0	0	3	3	2	1	0	4	0	1	0	1	2	0	2	1	0	1		1	1	1	1	1	0	1	1
90	0	1	0	0	3	3	2	1	0	4	1		0	1	0	0	2	1	0	1		1	1	1	1	1	1	1
91	0	1	0		4		3	2	0	7	1		1		1	0	3	1	1			0	0	1	1	1	1	1	1
92	0	1	0	0	4	4	3	2	0	7	1		0	1	0	2	2	1	0	1		3	1	1	1	1	1	1	1
93	0	2	0	0	4	4	0	1	0	7	1		1	1	0		2	0	0	1		2	1		1	0	1	1	1
94	0	1	0	0	4	4	3	2	0	7	1		0	1	2	0	3	1	0	1		0	1	0	1	1	0	1	1
95	0	2	0	0	3	3	2	1	0	7	1		0	1	0	0	2	1	0	1		1	1	1	1	1	0	1	1
96	0	0	1	1	4	3	1	1	0	7	0	0	1	1	0	0	2	1	0	1		0	1	0	1	1	0	1	1
97	0	1	0	0	4	4	3	1	0	7	1		0	1	4	0	3	0	1	1		3	1	1	1	1	1	1	1
98	1	1	0	0	3	2	1	1	1		1		0	1	4	0	2	1	1	1		3	3	3	1	1	1	1	1
99	0	1	3	3	3	3	2	1	1		1		0	1	1	0	3	1	0	1		0	1	0	0	1	0	1	0
100	0	1	0	0	3	3	2	1	0	7	1		0	1	0	0	2	1	0	1		1	1	1	1	1	0	1	1
101	0	2	0	0	3	2	3	1	0	7	1		1	1	0	0	2	1	1	1		1	1		1	1	0	1	1
102	1	1	0	0	3	3	1	1	0	6	1		0	1	2	0	3	0	1	1		1	0		0	1	1	1	1
103	1	1	0	0	2	2	3		1		1		0	1	2	0	2	0	0	1		2	2	0	1	1	0	1	1
104	1	1	0	0	1	2	1	2	0	1	0	1	0	1	2	0	3	1	1	1		2	2		1	1	1	1	1
105	1	1	0	0	3	3	2	0	0	7	1		1	1	2	0	3	0	0	1		1	1	1	1	1	1	1	1
106	0	2	0	0	3	3	2	1	0	7	1		1	1	0	1	2	1	0	1		3	1	1	1	1	1	1	1
107	0	1	0	0	3	2	2	1	0	5	1		0	1	0	1	1	1	1	1		1	0		1	1	0	1	1
108	0	3	0	0	4	4	2	1	0	7	1		0	0	0	0	3	1	0	1		1	1	0	1	1	0	1	1
109	0	3	0	0	3	3	0	2	0	7	0	1	1	1	2	0	2	1	0	1		1	1	1	1	1	1	1	1
110	1	3	0	0	3	3	2	1	1		1		0	1	2	0	1	1	0	1		3	0	0	1	1	1	1	1
111	1	4	0	0	3	4	2	1	0	7	1		0	1	1	1	2	1	1	1		1	2		1	1	1	1	1
112	1	3	0	0	3	3	2	1	0	7	1		0	1	0	1	1	0	1	1		1	0	3	1	1	1	1	1
113	0	2	0	0	3	4	2	1	0	6	1		0	1	0	0	1	1	1	1		2	1	0	1	1	1	1	1
114	0	2	0	0	3	3	2	2	0	3	1		0	1	0	0	3	1	0	0	0	1	2	1	1	1	1	1	1
115	0	3	0	0	4	3	2	1	0	7	1		1	1	2	0	3	1	1	1		2	0		0	1	1	1	1
116	0	2	0	0	3	3	2	1	0	5	1		0	0	1	0	2	0	0	1		0	1	1	1	1	1	1	1
117	0	2	0	0	3	4	2		0	7	1		0	1	0	0	2	0	0	1		1	0	1	1	1	1	1	1
118	0	2	0	0	3	2	1	1	0	7	1		1	1	2	0	2	0	0	1		3	0	0	1	1	0	1	1
119	0	2	0	0	3	3	0	1	1		1		0	1	4	0	3	1	0	0	1	3	3	1	0	1	0	1	1
120	1	2	0	0	3	3	2	2	0	7	1		0	1	2	0	3	1	1	1		3	2	3	0	1	1	1	1
121	0	2	0	0	4	4	2	2	0	7	0	0	1		0	0	3	1	0			0	3	1	0	1	1	1	1
122	1	3	0	0	3	2	0	1	0	4	1		0	1	2	0	3	1	0	1		3	1	3	1	1	1	1	1
123	1	2	0	0	2	2	0	1	0	7	0	1	1	1	0	1	1	0	0	1		0	1	0	1	1	0	1	1
124	1	2	0	0	3	2	0	1	0	7	0	1	0	1	4	0	2	1	1	1		3	2	3	1	1	1	1	1
125	0	2	0	0	2	1	0		0	3	1		0	1	2	0	1	0	1	1		3	0	3	1	1	1	1	1
126	1	2	0	0	2	2	0	1	0	1	1		0	1	2	1	2	0	0	1		0	1	0	1		0	1	0
127	0	2	0	0	3	3	0	0	0	5	1		0	1	0	1	2	1	1	1		3	0	3	1	1	1	1	0
128	0	2	0	0	2	3	1	2	1		0	0	0	1	0	0	1	1	0	1		0	2	0	1	1	0	1	1
129	0	3	0	0	3	3	3	1	0	5	0	2	0	1	0	0	2	1	1	1		2	2	3	1	1	1	1	1
130	0	3	0	0	3	3	0	2	1		1		0	1	0	0	1	0	0	1		3	0	3	1	1	1	1	1
131	1	3	0	0	2	2	0	0	0	7	1		1	1	2	0	1	0	1	1		3	0	3	1	1	0	1	1
132	0	3	0	0	2	2	0	0	0	2	0	2	0	0	0	0	1	0	1	1		3	1	3	1	1	1	1	1
133	0	3	1	0	4	1	0	1	0	7	0	0	0	1	2	0	2	1	0	1		1	2	3	1	1	1	1	1
134	1	3	0	0	2	2	0	0	0	7	0	0	0	0	0	0	2	0	1	1		1	0		1	1	1	1	1
135	0	4	0	0	1	2	0	2	1		0	0	0	1	1	0	1	1	0	1		0	0	0	1	0	0	1	0
136	1	3	0	0	3	3	1	2	0	2	0	1	1	1	2	1	2	0	0	1		3	1	3	1	1	0	1	1
137	1	3	0	0	2	2	0	2	0	7	1		0	1	2	0	2	1	1	0	1	3		3	0	1	1	1	1
138	1	3	1	0	3	2	0	1	0	7	0	2	0	1	0	0	1	0	1	1		3	0		1	1	1	1	1
139	0	3	0	0	3	2	0	2	1		1		0	1	0	0	2	1	0	1		2	0	3	1	1	1	1	1
140	0	3	0	0	2	2	0	2	1		1		0	1	0	0	1	1	1	1		2	0		1	1	1	1	1
141	0	3	0	0	3	3	0	2	0	3	1		0	1	1	0	1	1	1	1			0		1	1		1	1
142	1	3	0	0	2	2	0	2	1		0	2	0	1	0	0	2	1	1	1		1	1	3	1	1	1	1	1
143	0	2	0	2	3	3	0	1	0		0	0	1	1	1	0	2	0	0	1		3	1	3	1	1	1	1	0
144	1	3	0	0	2	2	0	1	1		1		0	1	2	0	2	1	1	1		1	1		1	1	1	1	1
145	0	3	0	0	3	3	0	1	0	7	1		0	1	1	0	3	1	0	1		2	2	1	0	1	1	1	1
146	1	2	0	0	2	2	0	1	0	7	1		1	1	2	0	2	0	1	1			2		1	1		1	1
147	0	2					3	1	0	7	1		0	1	4	0	2	1	1	1			2			1	1	1	1
148	0	2	0	0	2	2	0	2	0		0	0	1	1		0	2	0	0	1		0	0	1	0	1	0	1	1
149	0	2	0	0	2	2	0	0	0	1	0	0	0	1	0	0	1	1	0	1		2	1		1	1	1	1	1
150	1	2	0	0	3	2	1		0	4	1		0	1	2	0	2	0	0	1			0	3	1	1	0	1	1
151	1	2	0	0	2	1	0	1	0	1	0	1	0	0	2	1	2	1	1	1		3	0		1	1	1	1	1
152	0	2	0	0	2	2	0	1	0	4	1		0	1	1	0	3	0	1	1		3	0		1	1	1	1	0
153	0	2	0	0	2	2	0	1	1		0	1	0	1	2	0	2	1	1	1		2	1		1	1	0	1	1
154	0	2	0	0	2	2	0	0	0	7	1		0	1	2	0	2	1	0	1		1	0	1	1	1	1	1	1
155	0	2	0	2	3	3	0	1	0		0	0	1	1	2	0	2	0	1	1		3	1	3	1	1	0	1	0
156	0	2	0	0	2	2	0	1	0	7	1		1	1	1	0	1	1	0	1		3	1	3	1	1	0		1
157	0	2	0	0	2	2	3	2	0	7	0	1	0	0	2	0	2	1	0	1		0			1	1	1	1	1
158	0	2	0	0	2	2	0	0	0	6	0	1	0	1	0	0	2	1	1	1		2	1	3	1	1	1	1	1
159	0	3	0	0	3	2	2	0	0	7	0	0	1	1	4	0	3	0	1	1		1	2		1	1	1	1	1
160	1	3	0	0	2	2	1	1	0	4	0	0	0	1	2	1	2	1	0	1		0	0	1	1	1	1	1
161	0	2	0	0	2	2	0	2	0	7	0	0	0	1	4	0	3	0	1	1		1	1		1	1	1	1	1
162	0	2	0	0	3	3	3	2	0	7	1		0	1	1	0	2	1	1	1		2	1		1	1	1	1	1
163	0	2	0	0	3	3	1	2	1		1		0	1	1	0	1	1	1	1		2	1	2	1	1	0	1	1
164	0	2	0	0	3	2	1	2	0	7	1		1	1	2	0	2	0	0	1		0	1	3	1	1	1	1	1
165	0	2	0	0	3	2	3	1	0	2	1		0	0	0	1	3	1	0	1		1	1	1	0	1	1	1	1
166	0	2	0	0	3	3	2	2	0	6	1		0	1	2	0	2	0	0	1		3	1	0	1	1	1	1	1
167	0	2	0	0	3	3	2	2	0	3	0	2	0	1	2	0	2	1	1	1		0	2		1	1	1	1	1
168	0	2	0	1	3	2	2	2	1		0	1	0	1	1	0	2	0	1	1		3	1	3	1	1	1	1	0
169	1	2	0	0	4	2	2	1	0	4	1		0	0	1	1	2	1	1	1		3	1	3	1	1	1	1	1
170	0	2	0	0	4	4	2	1	1		1		0	1	1	0	1	1	0	1		1	1	1	1	1	1	1	1
171	0	2	0	0	3	3	0	2	0	7	1		1	1	0	0	1	1	1	1		1	0		1	0	1	1	0
172	0	2	0	0	3	2	0	2	0	7	1		0	1	0	1	2	1	0	1		0	0	0	1	1	0	1	1
173	1	2	0	0	2	2	0	1	0	7	1		1	1	0	0	2	1	0	1		3	0	1	1	1	1	1	1
174	0	3	0	0	3	3	0	1	0	7	1		0	0	0	0	1	1	0	1		0	2	0	1	1	1	1	1
175	0	3	0	0	3	2	0	0	0	7	1		0	1	1	0	2	1	0	1		3	0		1	1	1	1	1
176	0	3	0	0	2	2	0	1	0	2	1		0	0	1	0	2	1	1	1		3	1	1	1	1	1	1	1
177	1	3	0	0	2	2	2	1	0	1	1		0	1	1	0	2	1	0	1		1	1	1	1	1	1	1	1
178	1	3	0		3	3	3	2	0	6	1		0	0	0	0	2	1	0	1		1	1	1	1	1	1	1	1
179	0	3	0	1	3	2	1	1	0	2	1		0	1	1	0	3	0	1	1		3	2	3	1	1	1	1	1
180	0	3	1	0	3	2	0	1	0	4	1		0	0	2	0	3	0	0	1		1	0	0	0	1	0	1	1
181	0	3	0	0	2	2	0	0	1		1		0	1	2	0	2	1	1	1		0	0	3	1	1	1	1	1
182	1	3	0	0	2	2	0	1	0	2	1		0	1	0	0	1	1	0	1		3	1	3	1	1	1	1	1
183	1	3	0	0	2	1	1	0	0	4	0	1	0	0	0	1	2	1	1	1		3	1		1	1	1	1	1
184	0	3	0	0	3	3	2	1	0	7	1		0	1	0	0	3	1	0	1		3	1	1	0	1	1	1	0
185	0	3	0	0	3	2	2	2	0	1	1		0	1	1	0	1	1	1	1		0	0		1	1	1	1	1
186	1	3	0	0	3	2	1	1	1		1		0	1	2	0	2	1	1	1		2	2		1	0	1	1	0
187	1	3	0	0	2	2	0	1	0	6	0	0	0	1	0	0	2	1	1	1			0		1	1		1	1
188	1	3	0	0	2	1	0	1	0	7	0	0	1	1	2	0	2	1	1	1		3	1		1	1	1	1	1
189	1	3	0	0	3	3	0	1	0	6	1		0	1	2	0	2	1	1	1		2	1	1	1	1	1	1	1
190	1	3	0	0	2	2	0	1	0	7	1		0	1	4	0	2	1	1	1		3	2		1	1	1	1	1
191	0	3	0	0	3	2	1	1	0	7	1		0	1	1	0	2	1	0	1		2	1	2	1	1	1	1	1
192	1	3	0	0	2	2	2	1	0	7	1		1	1	0	0	2	1	1	1		2	2		1	1	1	1	1
193	0	3	0	0	2	2	2	0	0	1	1		0	1	0	0	1	1	0	1		2	1	1	1	0	1	1	0
194	0	3	0	0	3	2	3	2	0	7	1		0	1	0	0	2	1	1	1		3	0	3	1	1	1	1	1
195	0	3	0	0	3	2	1	1	0	6	0	0	0	1	1	0	2	1	1	1		2	1	1	0	1		1	1
196	0	2	0	0	3	2	2	2	0	5	1		0	1	0	0	3	0	0	1		3	1	0	1	1	1	1	1
197	1	2	0	0	2	2	2	2	0	3	0	0	0	1	2	0	2	0	0	1		0	1	1	1	1	1	1	1
198	1	2	0	0	3	3	0	2	0	3	1		0	1	2	0	3	1	1	1		2	1		0	1	1	1	1
199	0	2	0	0	4	3	4	2	1		1		0	1	1	0	2	1	0	1		3	1	2	1	1	1	1	1
200	0	2	0	0	4	2	2	1	0	7	1		1	1	2	0	2	1	1	1		2	1	3	1	1	1	1	0
201	0	3	0	0	3	2	2	2	1		1		0	1	0	1	3	1	0	1		1	1		1	1	1	1	1
202	0	2	0	0	2	2	0	1	1		1		0	1	4	0	3	0	1	1			0		0	1	1	1	1
203	1	2	0	0	3	2	0	1	0	7	1		0	1	2	0	2	1	0	1		1	0	1	1	1	1	1	1
204	1	3	0	0	2	2	0	0	1		1		0	1	0	0	2	1	0	1		1	2	1	0	1	1	1	0
205	1	3	0	0	3	2	2	1	0	7	1		1	1	0	1	2	1	1	1		3	1		1	1	1	1	1
206	1	3	0	0	2	2	3	1	1		1		0	0	0	0	2	0	0	1		0	0	3	1	1	0	1	1
207	0	3	1	0	4	2	3	2	0	1	0	0	0	1	2	0	2	1	0	1		1	1	1	1	1	0	1	1
208	1	2	0	0	3	2	0	1	0	7	1		0	0	2	0	2	0	1	0	0	3	2		1	1		1	1
209	0	3	0	0	1	2	0	0	0	7	1		1		1	0	2	1	1	0	1	1	1		1	1	1	1	1
210	0	3	0	0	3	3	2	1	0	7	1		0	0	2	0	3	1	0	1		2	3	1	0	1	1	1	0
211	0	4	0	0	2	3	0	0	0	7	0	1	0	1	0	1	1	0	1	0	0	3	0	3	1	1	1	1	0
212	0	3	0	0	3	3	2	1	0	6	1		0	1	2	2	1	1	0	1		3	0	0	1	1	0	1	1
213	1	3	0	0	2	3	0	1	0	6	1		0	1	2	0	2	1	1	1		1	0	1	1	1	1	1	1
214	0	3	1	0	2	2	2	1	0	6	0	0	0	1	4	1	2	1	0	1		2	2	0	1	1	0	1	1
215	1	3	0	0	3	3	2	0	0		1		0	1	4	0	1	1	0	1		3	1		1	1	1	1	1
216	1	3	0	0	3	4	0	1	0	6	0	0	0	1	2	1	3	1	1	1		1	1	1	0	1	1	1	0
217	1	3	0	0	3	2	0	1	0	4	0	0	0	1	2	0	3	0	0	1		2	2	2	0	1	1	1	1
218	0	3	0	0	2	2	0	1	0	1	1		0	1	1	0	2	1	1	1		1	1		1	1	1	1	1
219	1	3	0	0	3	3	0	2	1		0	2	0	1	0	0	2	1	0	1		2	1		1	1	1	1	1
220	0	3	1	0	3	3	2	1	0	7	1		1	1	2	1	2	1	0	1		0	3	1	1	1	0	1	1
221	0	3	0	0	3	2	1	1	0	6	0	1	0	1	4	1	3	1	0	1		3	3	0	0	1	1	0	1
222	1	3	0	0	2	3	3	1	0	4	1		0	0	4	0	2	1	0	1		3	1	2	1	1	1	1	1
223	1	3	0	0	3	3	1		1		1		0	1	2	1	2	1	1	1		3	0	3	0	1	1	1	1
224	1	3	0	0	2	3	2	1	1		0	1	0	1	0	0	2	0	1	1		3	0	3	1	1	0	1	1
225	0	3	0	0	2	2	1	0	0	7	0	1	1	1	2	0	3	0	0	1		3	0	3	0	1	0	1	1
226	0	3	1	0	3	2	2	1	0	1	1		0	1	2	0	2	1	0	1		1	1	0	1	0	0	1	0
227	1	2	3	3	1	1	2	1	0	2	1		0	1	0	0	2	1	0	1		3	2	3	1	1	0	1	1
228	1	3	0	0	3	2	0	1	0	4	0	0	0	1	2	0	3	1	0	1		1	2		0	1	1	1	1
229	1	3	0	0	2	2	1	0	0	1	0	2	0	0	2	0	1	1	1	1		3	2	3	1	1	0	1	1
230	1	3	0	0	3	3	1	1	0	1	0	0	0	1	2	0	2	0	0	1			1	1	1	1	0	1	1
231	0	3	0	0	3	2	0	1	0	7	1		1		1	1	2	1	1	1		2	2		1	1	1	1	1
232	0	3	0	0	3	3	3	2	0	5	1		0	1	0	1	3	1	0	0	2	1	1	1	0	1	1	1	1
233	1	3	0	0	3	3	0	2	0	2	1		0	1	2	0	2	0	0	1		1	1	2	1	1	1	1	1
234	1	3	0	0	2	2	1	2	0	3	1		0		0	0	2	2	0	1		1	1	1	1	1	1	1	1
235	0	3	0	0	3	3	1	2	0	7	1		0	1	0	0	2	0	0	1		1	1	1	1	1	1	1	1
236	0	3	0	0	2	2	2	1	0	6	0	0	0	0	2	1	2	1	0	1		1	1	0	1	1	1	1	1
237	1	3	0	0	4	3	2	1	0	7	1		0	0	4	0	3	1	1	1		2	2		1	1	1	1	1
238	1	3	0	0	2	3	0	2	0	7	1		0	1	1	1	2	1	1	1		3	0	3	1	1	1	1	1
239	0	3	0	0	2	2	2	1	1		0	1	0	0	2	0	1	1	1	1		3	1		1	1	0	1	1
240	1	3	0	0	3	2	2	1	0	7	1		0	1	1	0	2	1	0	1		1	1	1	1	1	1	1	1
241	1	3	0	1	3	2	2	1	0	7	1		0	1	0	1	2	1	0	0	0	2	2	2	1	1	1	1	1
242	0	3	0	0	3	3	1	1	0	7	1		0	0	1	0	2	1	1	1		3	1		1	1	1	1	1
243	1	3	0	0	3	2	2	1	0	7	0	1	0	1	0	0	3	1	0	1		2	1	1	0	1	1	1	1
244	1	3	0	0	2	2	1	0	1		0	1	0	1	1	1	2	1	1	1		0	1		1	1	1	1	1
245	1	3	0	0	3	2	3	1	0	3	0	2	0	1	2	0	2	1	0	0	0	0	0	1	1	1	1	1	0
246	1	3	1	0	4	3	2	1	0	7	1		1	1	2	0	2	1	0	0	0	2	1	0	1	1	1	1	1
247	1	3	0	0	2	1	0	1	1		1		0	1	2	0	2	1	1	1		3	1	3	0	1	0	1	1
248	0	3	4	0	3	2	2	0	0	7	1		0	1	0	0	2	1	0	1		1	1	1	1	1	1	1	1
249	0	3	0	0	2	2	2	1	0	7	0	0	0	1	2	0	2	1	1	1			0		0	1	1	1	1
250	0	3	0	0	3	3	2	1	0	5	0	1	0	1	1	0	3	1	1	1		0	2		0	1	1	1	1
251	0	3	0	0	2	3	2	2	0	7	1		0	1	2	0	3	1	0			1	0		1	1	1	1	1
252	1	3	0	0	3	2	2	1	0	4	0	2	0	1	0	0	2	0	0	1		0	0		1	1	0	1	1
253	0	3	0	1	3	3	2	1	0	7	1		0	1	0	0	2	0	1	1		2	2		1	1	1	1	1
254	0	3	0	0	3	2	2	1	0	7	1		0	0	1	1	2	1	0	1		1	2	0	1	1	1	1	1
255	0	3	0	0	2	2	1	0	0	3	0		0	1	0	0	2	0	0	1		3	0		0	1	0	1	1
256	0	3	0	0	3	2	2	1	0	7	1		0	1	2	0	1	0	1	1		3	0	3	1	1	1	1	1
257	0	3	0	0	3	3	2	1	1		1		0	1		0	2	1	1	1		1	2		1	1	1	1	1
258	0	3	0	0	3	3	3	2	0	7	0	1	0	1	0	0	2	0	0	1		1	1	2	1	1	1	1	1
259	1	3	0	0	3	2	3	1	0	7	1		0	1	2	0	3	1	0	1		1	0	0	1	1	0	1	1
260	1	3	0	0	3	3		0			0	0			0		1	1	0	1		3	0		1	1	1	1	0
261	1	3	1	0	3	2	0	1	1		1		0	1	2	0	2	1	0	1		1	0	0	1	1	1	1	1
262	1	3	0	0	3	3	1	1	0	7	1		0	1	0	1	2	1	1	1		2	3	3	1	1	1	1	1
263	0	3	0	0	2	2	2	1	0	2	1		0	0	1	0	1	1	0	1		3	1	3	1	1	0	1	1
264	0	3	0	4	3	3	3	2	1		1		0	1	1	0	2	1	0	1		1	1	1	0	1	0	1	1
265	0	3	0	0	2	2	2	1	0	6	1		0	1	0	0	2	1	1	1		1	0		1	1	1	1	0
266	0	3	0	0	3	2	2	1	0	3	1		0	1	2	1	1	1	1	1		3		3	1	1	0	1	1
267	0	3	0	0	2	3	2	1	0	1	0	0	0	0	2	0	2	0	1	1		0	1		1	1	1	1	1
268	1	4	0	0	4	4	2	2	0	6	0	1	0	1	1	0	2	1	0	1		1	3		1	1	1	1	1
269	1	3	0	0	3	2	2	1	1		1		0	1	0	1	3	0	0	1		1	1	1	1	1	1	1	1
270	0	3	0	0	2	2	0	2	0	3	0	0	0	0	1	0	2	1	1			1	1		1	1	0	1	1
271	1	2	0	0	1	2	1	0	0	3	0	0	0	1	2	0	2	0	1	1		0	0		1	1	0	1
272	0	2	0	0	3	3	2	1	1		0	0	0	1	2	0	1	1	0	1		3	3	3	1	1	0	1	1
273	0	2	0	0	2	3	2	1	0	7	1		0	1	2	0	2	0	1	1		1	1		1	1	1	1	1
274	1	2	0	4	3	3	2	2	0	7	1		0	1	2	0	2	1	1	0	1	1	1	1	1	1	1	1	1
275	1	2	0	0	1	2	3	2	0	7	1		0	1	2	0	2	0	0	0	0	1	0	0	0	1	1	1	1
276	1	2	0	0	2	2	1	1	0	6	1		1	1	2	0	2	1	1	1		3	0		1	1	1	1	1
277	1	2	0	0	2	2	0	1	0		1		0	1	4	0	3	1	0	1		1	1	0	0	1	0	1	1
278	0	3	0	0	2	2	0	1	0	3	1		0	1	2	0	3	0	0	1		3	0		1	1	1	1	1
279	1	2	0	0	2	2	0	1	0	2	0	0	0	1	2	0	1	1	1	1		3	2	3	1	1	1	1	1
280	1	2	0	0	3	3	2	1	0	7	1		1	1	2	1	2	1	1	1		3	1	3	1	1	1	1	1
281	0	2	0	0	4	2	0	1	0	3	1		0	0	0	0	2	1	1	1		3	1		1	1	1	1	1
282	1	2	0	0	3	2	2	1	1		0	2	0	1	2	0	2	0	0	1		1	0	0	1	1	0	1	1
283	0	2	0	0	2	3	0	1	0	3	1		0	1	2	0	3	0	0	1		0	0	0	0	1	1	1	1
284	0	3	0	1	3	2	0	1	0	7	1		1	1	0	0	3	1	1	1		3	2		1	1	1	1	1
285	0	3	0	0	3	3	0	1	0	7	1		0	0	0	0	3	1	0	1		2	2	0	1	1	0	1	1
286	0	2	0	0	4	3	2	1	0	6			0	1	4	0	1	1	1	1		1			1	1	1	1	1
287	0	2	0	0	2	2	2	1	0		1		0	1	2	0	2	0	0	1		3	0	2	1	1	1	1	1
288	0	2	0	0	3	2	2	1	0	3	0	1	1	1	0	0	2	1	0	1		3	3	1	1	1	1	1	1
289	0	2	0	0	1	2	0	0	0	7	1		1		1	0	2	1	1	0	1	1	0		1	1	1	1	1
290	1	2	0	0	2	3	0	1	0	7	0	0	1	1	0	0	3	1	0	1		1	1	1	0	1	0	1	1
291	1	2	0	0	3	2	2	1	0	3	0	1	1	1	0	0	2	1	0	1		3	3	1	1	0	0	1	0
292	0	2	0	0	2	2	0	2	0	7	1		1	1	1	0	2	0	0	1		1	0	1	1	1	0	1	1
293	1	2	0	0	3	3	2	2	0	7	1		0	1	0	1	2	1	0	1		0	0	0	1	1	1	1	1
294	1	2	0	0	2	2	3	2	0	7	1		0	1	0	0	2	1	0	1		1	0	1	1	1	0	1	1
295	1	3	0	0	2	2	2	2	0	7	0	1	1	0	2	0	1	1	0	1		3	0	1	1	1	1	1	1
296	1	2	0	0	1	2	0	0	0		0	0	0	1	2	1	3	1	0	1		3	1	3	0	1	1	1	0
297	1	2	0	0	3	2	2	1	1		0	1	0	1	2	0	2	1	1	1		3	1	3	0	1	1	1	1
298	0	2	0	0	3	3	0	1	0	7	1		0	1	2	1	2	0	0	1		1	0	2	1	0	1	1	1
299	1	2	0	0	3	3	2	1	1		0	0	0	1	0	0	2	1	1	1		3	1		1		1	1	1
300	0	3	0	0	3	3	0	1	0	7	1		0	1	0	0	3	1	1	1		1	0		0	1	1	1	1
301	1	2	0	0	2	2	2	1	0	5	1		0	1	0	0	3	0	0	0	1	1	0	0	0	1	1	0	1
302	0	2	0	0	2	3	2	1	0	7	1		0	1	1	0	3	1	1	0	0	1	0	1	0	1	1	1	1
303	1	2	0	0	3	2	2	1	0	4	1		0	1	2	0	2	0	0	1		2	1	0	1	1	1	1	1
304	1	2	0	0	3	3	2	1	0	7	1		1		0	0	3	1	0	0	2	0	1		0	1	1	1	1
305	1	2	0	0	2	2	0	1	0	7	1		1	1	2	0	3	1	1	0	0	1	0		0	1	1	1	1
306	1	2	0	0	2		0		0	7	1		1	1	4	0	2	0	1	1		0	0		0	1	1	1	1
307	0	2	0	0	3	2	1	1	0	4	1		0	1	2	1	1	1	0	1		3	3	1	1	1	1	1	1
308	0	2	0	0	2	2	0	1	0	4	1		0	1	2	0	2	1	0	1		1	0	1	0	1	1	1	1
309	0	2	0	0	4	3	0	0	0	7	0	0	1		2	0	3	1	0	0	2	1	0	0	0	1	1	1	1
310	1	2	0	0	2	2	0	1	0	7	0	0	0	1	0	0	2	1	0	1		1	2	0	1	1	1	1	1
311	0	2	0	0	4	3	2	1	0	7	0	0	0	1	2	0	2	1	0	1		1	1	3	1	1	1	1	1
312	1	2	0	0	3	3	0	1	0	7	1		0	1	0	0	2	1	0	1		2	1	1	1	1	1	1	1
313	0	2	0	0	3	3	2	0	0	7	1		0	1	2	0	1	1	1	1		2	1		1	1	1	1	1
314	1	2	0		2		2		0	7	0	1	1	1	2	0	2	1	1	1		3	1	3	0	1	0	1	1
315	0	2	0	0	3	3	0	1	0	7	0	0	0	1	0	0	3	1	0	1		1	0		1	1	1	1	1
316	1	2	0	0	2	3	0	0	0	6	1		0	1	0	0	2	0	0	1		2	1	0	1	1	1	1	1
317	0	2	0	0	2	2	0	1	1		1		0	0	2	0	3	1	1	1		3	3	3	0	1	0	1	0
318	1	3	0	0	2	3	0	1	0	7	0	1	1	0	0	0	3	0		1		3		3	0	1	1	1	1
319	0	2	1	0	3	2	1	0	0	7	0	1	0	1	2	0	3	0	0	1		3	2	3	0	1	0	1	1
320	0	2	0	0	2	3	2	0	1		1		0	1	1	0	1	1	1	1		3	1	3	1	1	1	1	1
321	1	2	0	0	2	2	0	2	0	3	1		0	0	2	0	1	0	1	1		3	1	3	1	1	0	1	0
322	1	2	0	0	4	4	3	2	0	7	1		0	1	2	0	2	0	0	1		1	2	1	1	1	1	1	1
323	0	2	0	0	2	2	0	2	0	3	0	1	0	1	0	0	2	1	0	1		3	1	1	1	1	1	1	1
324	1	2	0	0	2	2			0	2	0	1	0	1	2	0	1	1	1	1		3	0	0	0	1	0	1	1
325	1	2	0	0	3	2	2	2	0	7	1		0	1	0	0	2	1	1	1		3	1		0	1	1	1	1
326	0	2	0	0	2	3	2	0	1		1		0	1	1	0	1	1	1	1		3	1	3	1	1	1	1	1
327	0	2	0	0	2	3	0	2	0	4	0	1	0	0	2	1	2	1	0	1		1	0	1	1	1	0	1	1
328	1	2	0	0	2	2	0	1	0	6	0	0	0	0	0	0	2	1	0	1		1	0	1	1	1	1	1	1
329	0	2	0	0	3	3	2	1	0	1	1		0	1	1	1	2	1	1	1		3	1	3	1	1	1	1	1
330	0	2	0	0	2	2	0	2	0		1		0	0	2	0	2	1	1	1		2	1		0	1	1	1	1
331	1	2	0	0	2	2	3	2	0	5	0	0	0	1	2	0	2	1	1	1		1	1	1	0	1	1	1	1
332	1	2	0	0	3	3	2	1	0	7	1		1	1	2	0	2	1	0	1		0	3	1	1	1	0	1	1
333	1	3	0	0	4	4	2	1	0	5	0	1	0	1	2	0	3	1	0	1		1	1	2	1	1	1	1	1
334	0	2	0	0	2	2	0	0	0	7	1		1	1	1	0	3	1	1	1		3	1	3	1	1	1	1	1
335	0	2	0	0	4	2	2	1	0	7	1		1	1	0	0	3	0	1	1		3	1	3	0	1	1	1	1
336	1	2	0	0	2	2	0	0	0	2	1		0	1	0	0	1	0	0	1		3	0	1	1	1	1	1	1
337	0	2	0	0	3	3	2	2	0	7	1		0	1	2	0	2	1	0	1		2	0	0	1	1	1	0	1
338	1	2	0	0	3	3	0	1	0	3	0	1	0	1	0	0	1	0	0	1		1	1	1	1	1	1	1	1
339	0	2	0	0	3	2	2	1	0	7	1		1	1	2	1	2	0	0	1		1	2	1	1	1	1	1	1
340	0	2	0	0	2	2	0	1	0	6	1		0	1	2	0	1	1	0	1		3	1	3	1	1	0	1	1
341	1	2	0	0	2	2	0	1	0	7	1		0	1	1	0	3	1	0	1		1	0	1	1	1	1	1	1
342	0	2	0	0	4	4	2	1	0	7	1		0	1	0	0	3	1	0	1		1	2	1	1	1	1	1	1
343	1	3	0	0	2	2	1	1	0	7	1		1		4	0	3	1	0	1		0	1	1	0	1	0	1	1
344	1	4	0	0	3	3	1	1	0	7	1		0	1	1	0	2	0	1	1		1	1	1	1	1	1	1	1
345	0	3	0	0	4	3	3	1	0	6	1		0	1	0	0	3	1	0	0	2	0	0	0	0	1	1	1	1
346	1	3	0	0	2	3	0	1	0	6	0	0	0	1	1	0	1	0	0	1		2	2	2	1	1	1	1	1
347	0	3	0	0	4	3	3	2	0	7	1		0	1	4	0	2	1	0			0	1	0	1	1	1	1	1
348	1	3	0	0	2	3	2	1	1		1		0	1	1	0	2	1	1	0		1	0	3	1	1	1	1	1
349	1	3	0	0	3	2	1	2	1		0	1	0	1	2	1	2	1	1	1		1	1	3	0	1	0	1	0
350	1	4	0	0	2	2	1	1	0	4	0	1	0	1	1	0	2	1	0	1		1	1	1	1	1	0	1	0
351	0	3	0	0	2	2	2	1	0	1	1		0	1	2	0	2	1	1	1		1	0		1	1	1	1	1
352	0	3	1	0	4	2	2	0	0	7	0	0	0	1	1	1	1	1	0	1		1	0	2	1	1	1	1	1
353	1	4	0	0	3	2	2	1	0	7	0	0	1	1	4	1	3	0	1	1		2	1		1	1	1	1	1
354	0	3	1	0	3	2	2	1	0	6	1		0	1	2	0	2	1	0	1		3	2		1	0	1	1	1
355	1	4	0	0	3	3	0	1	1		0	1	0	1	2	0	2	1				3	0			1	0	1	1
356	1	3	0	0	3	3	2	1	0	7	1		0	1	0	0	2	1	0	1		3	2	1	1	1	0	1	1
357	1	3	0	0	4	2	2	1	0	7	1		0	1	2	0	2	1	0	1		1	0	1	1	1	1	1	1
358	1	3	0	0	3	3	3	2	0	7	1		1	1	2	1	2	1	0	1		1	1	2	1	1	1	1	1
359	1	3	0	0	2	2	0	1	1		0	2	0	0	2	1	1	1	1	1		0	1		1	1	1	1	1
360	0	3	0	0	3	3	2	1	0	7	1		0	1	0	1	1	1	0	1		3	3	0	1	1	1	1	1
361	1	3	0	0	2	2	0	1	1		0	2	0	0	4	1	1	1	1	1		0	0		1	1	1	1	1
362	0	3	0	0	3	3	0	0	0	3	0	2	0	1	2	0	1	0	1	1		3	2	3	1	1	1	1	0
363	1	3	0	0	3	3	0	2	0	6	1		0	1	0	0	2	1	0	1		1	0	1	1	1	1	1	1
364	1	2	0	0	2	2	0	2	0	7	1		0	0	2	0	1	1	0	1		2	0	3	1	1	0	1	1
365	1	2	0	0	2	1	2	2	0	4	0	0	0	1	0	1	3	1	1	1		3	1	3	0	1	1	1	1
366	0	2	0	0	3	3	2	1	0	7	1		0	1	2	0	2	1	0	1		1	2	1	1	1	1	1	1
367	0	2	4	0	2	2	0	2	0	6	1		0	1	0	0	1	0	1	1		2	2	3	1	1	0	1	1
368	0	2	0	0	2	2	0	2	0	6	1		0	1	0	1	2	0	1	1			2	3	1	1	1	1	1
369	0	2	1	0	2	2	2	1	0	7	1		0	1	3	0	1	1	1	1		3	0	3	1	1	1	1	1
370	0	2	0	0	3	2	2	1	0	6	0	0	0	1	1	0	2	0	0	1		0	1	0	0	1	1	1	1
371	0	2	0	0	3	3	0	0	0	4	0	0	0	1	2	2	2	1	1	0			0		1	1	1	1	0
372	1	2	0	0	2	2	0	1	0	2	0	1	0	1	4	0	2	0	1	1		3	0	3	1	1	1	1	1
373	1	2	0	0	3	2	0	2	0	7	0	1	0	0	2	0	3	1	0	1		1	0	1	0	1	0	1	1
374	1	2	0	0	3	2	0	1	0	2	0	2	0	0	2	0	2	0	1	1		3	0	3	1	1	1	1	1
375	1	4	4	0	2	2	0	2	0		1		0	1	0	0	1	0		1		2	0		1	1	0	1	1
376	1	3	0	0	3	3	0	0	0	4	1		0	1	2	2	2	1	1	1			1		1	1	1	1	0
377	1	3	1	0	3	2	3	2	0	3	1		0	1	0	1	2	1	1	1		2	1	2	1	1	0	1	1
378	1	3	0	0	2	2	2	0	1		1		0	1	2	0	1	0	1	1		3	1	3	1	1	1	1	1
379	1	3	0	0	2	2	3	2	0	7	0	0	0	1	0	1	2	1	1	1		1	0		1	1	1	1	1
380	0	3	0	0	3	3	0	1	1		1		0	1	0	0	2	1	1	1		0	3	3	1	1	1	1	1
381	1	3	0	0	2	2	0	0	0	1	0	0	0	1	4		2	1	1	1		3			1	1	0	1	1
382	0	2	0	0	3	2	1	1	1		1		0	1	2	0	2	0	0	1		1	0	0	1	1	1	1	1
383	0	2	0	0	3	3	1	1	0	7	0	1	1	1	1	0	2	0	1	1		2	0	3	1	1	0	1	1
384	1	2	0	0	4	2	2	2	0	7	1		0	1	0	1	2	1	0	1		1	1	1	1	1	1	1	1
385	1	2	0	0	4	3	3	1	1		0	0	0	0	1	1	1	0	1	1		1	1		1	1	0	1	0
386	1	2	0	0	4	4	2	1	0	2	1		0	1	4	0	2	1	0	1		2	1	2	1	1	1	1	1
387	1	4	0	0	3	2	3	2	1		1		0	1	0	0	2	1	0	1		3	0	1	1	1		1	1
388	1	3	1	0	3	2	1	2	0	7	0	1	0	1	1	0	2	1	1	0	0	1	2	1	0	1	1	1	1
389	0	3	0	0	3	2	0	1	0	7	1		1	1	4	0	2	1	1	1		2	1	3	0	1	1	1	1
390	1	3	1	1	4	2	3	2	0	5	1		0	1	2	0	2	0	1	1		1	1		1	1	1	1	1
